# Supplementary material for: Thermal Tolerance and Preferred Temperature in the Critical Endangered Montseny Brook Newt (Calotriton arnoldi)
Source: Animals (Basel). 2024 Jul 2;14(13):1963. doi: 10.3390/ani14131963 (PMC11240504; doi:10.3390/ani14131963)
Supplement: Supplementary file 1 [file animals-14-01963-s001.zip]

Archive with 1 entries (1 files):
- animals-3054522-supplementary.pdf
